# Supplementary material for: A time function-based prediction model of mining subsidence: application to the Barapukuria coal mine, Bangla
Source: Sci Rep. 2022 Nov 1;12:18433. doi: 10.1038/s41598-022-23303-9 (PMC9626622; doi:10.1038/s41598-022-23303-9)
Supplement: Supplementary file 2 — Supplementary Information 2. [file 41598_2022_23303_MOESM2_ESM.zip]

Archive with 23 entries (23 files):
- Fig. 6 Monitoring data.xlsx
- Fig. 7  program code.txt
- Fig. 7 Prediction data.xlsx
- Fig. 8 (a) monitoring data  t=24.xlsx
- Fig. 8 (a) program code.txt
- Fig. 8 (b) monitoring data  t=56.xlsx
- Fig. 8 (b) program code.txt
- Fig. 8 (c) monitoring data t=75.xlsx
- Fig. 8 (c) program code.txt
- Fig. 8 (d) monitoring data t=83.xlsx
- Fig. 8 (d) program code.txt
- Fig. 8 (e) monitoring data t=95.xlsx
- Fig. 8 (e) program code.txt
- Fig. 8 (f) monitoring data t=150.xlsx
- Fig. 8 (f) program code.txt
- Fig. 8 (g) monitoring data t=349.xlsx
- Fig. 8 (g) program code.txt
- Fig. 8 (h) monitoring data t=500.xlsx
- Fig. 8 (h) program code.txt
- Fig. 8 (i) monitoring data t=600.xlsx
- Fig. 8 (i) program code.txt
- Fig. 8 (j) monitoring data t=700.xlsx
- Fig. 8 (j) program code.txt
