# Supplementary material for: A time function-based prediction model of mining subsidence: application to the Barapukuria coal mine, Bangla
Source: Sci Rep. 2022 Nov 1;12:18433. doi: 10.1038/s41598-022-23303-9 (PMC9626622; doi:10.1038/s41598-022-23303-9)
Supplement: Supplementary file 2 — Supplementary Information 2. [file 41598_2022_23303_MOESM2_ESM.zip › Fig. 6 Monitoring data.xlsx]

## Sheet: Sheet1
24day	x-axis	11.124	18.54	25.956	33.166	40.2729	47.3799	54.4869	61.4909	68.7009	76.0139	83.1209	90.0219	97.0259	100	103.927	122	146	165.315	172.113	179.22	186.533	194.052	201.571	215.27	222.583	229.999	237.415	244.831	252.247	258.633	264.195	268.83	274.392	280.881	293.859	304.983	321.36	328.673	343.917	351.127	355.556	359.676	362.457	365.238	368.019	370.8	375.435	386.559
	y-axis	-0.0684105	-0.0670691	-0.0693047	-0.073776	-0.0769059	-0.0782473	-0.0822714	-0.084507	-0.0831657	-0.0822714	-0.0867427	-0.0854013	-0.0889783	-0.095	-0.0962622	-0.095	-0.089	-0.0822714	-0.0782473	-0.0764588	-0.073776	-0.0715404	-0.070199	-0.0643863	-0.0608093	-0.0581265	-0.0576794	-0.0576794	-0.0545495	-0.056338	-0.056338	-0.056338	-0.056338	-0.056338	-0.056338	-0.056338	-0.0487369	-0.0447127	-0.0321932	-0.0254863	-0.0219092	-0.0160966	-0.0120724	-0.00804829	-0.00402414	-0.00402414	-0.00402414	0
56day	x-axis	12.0603	23.1156	36.1809	40.201	46.2312	51.2563	57.2864	61.3065	68.3417	72.3618	76.3819	81.407	85.4271	87.4372	98.4925	102.513	107.538	112.563	116.583	121.608	125.628	130.653	132.663	136.683	142.714	146.734	151.759	156.784	162.814	167.839	170.854	173.869	178.894	180.905	186.935	194.975	200	204.02	210.05	213.065	217.085	222.111	227.136	232.161	236.181	238.191	244.221	248.241
	y-axis	-0.301486	-0.322718	-0.360934	-0.36518	-0.373673	-0.386412	-0.394904	-0.399151	-0.407643	-0.41189	-0.416136	-0.420382	-0.424628	-0.424628	-0.428875	-0.428875	-0.428875	-0.428875	-0.424628	-0.416136	-0.407643	-0.399151	-0.390658	-0.382166	-0.373673	-0.36518	-0.360934	-0.348195	-0.335456	-0.318471	-0.301486	-0.288747	-0.271762	-0.259023	-0.237792	-0.212314	-0.199575	-0.191083	-0.178344	-0.174098	-0.165605	-0.157113	-0.14862	-0.140127	-0.131635	-0.127389	-0.11465	-0.106157
75day	x-axis	13.0653	15.0754	19.0955	22.1106	26.1307	29.1457	33.1658	36.1809	39.196	42.2111	46.2312	49.2462	53.2663	58.2915	62.3116	65.3266	69.3467	73.3668	77.3869	82.4121	86.4322	90.4523	95.4774	100.503	105.528	109.548	114.573	118.593	121.608	124.623	125.628	129.648	131.658	134.673	136.683	138.693	141.709	143.719	148.744	150.754	154.774	157.789	160.804	161.809	163.819	166.834	168.844	171.859
	y-axis	-0.700637	-0.704883	-0.713376	-0.717622	-0.726115	-0.730361	-0.738854	-0.7431	-0.747346	-0.751592	-0.755839	-0.760085	-0.764331	-0.764331	-0.768577	-0.768577	-0.772824	-0.772824	-0.77707	-0.77707	-0.77707	-0.781316	-0.785563	-0.785563	-0.789809	-0.785563	-0.77707	-0.764331	-0.751592	-0.738854	-0.730361	-0.713376	-0.700637	-0.687898	-0.679406	-0.670913	-0.66242	-0.649682	-0.632696	-0.62845	-0.611465	-0.598726	-0.581741	-0.577495	-0.573248	-0.552017	-0.535032	-0.518047
83day	x-axis	10.0503	16.0804	20.1005	25.1256	31.1558	35.1759	39.196	44.2211	47.2362	51.2563	54.2714	58.2915	61.3065	63.3166	70.3518	74.3719	77.3869	81.407	83.4171	86.4322	89.4472	93.4673	96.4824	99.4975	101.508	103.518	105.528	107.538	109.548	111.558	113.568	116.583	118.593	120.603	122.613	124.623	126.633	127.638	130.653	132.663	133.668	135.678	137.688	140.704	143.719	146.734	148.744	149.749
	y-axis	-0.95966	-0.963907	-0.963907	-0.963907	-0.968153	-0.968153	-0.972399	-0.980892	-0.989384	-0.993631	-0.997877	-1.00637	-1.01062	-1.01062	-1.01062	-1.01062	-1.01062	-1.01062	-1.00637	-1.00212	-1.00212	-0.997877	-0.993631	-0.989384	-0.985138	-0.980892	-0.976645	-0.968153	-0.95966	-0.955414	-0.946921	-0.934183	-0.92569	-0.908705	-0.895966	-0.887473	-0.878981	-0.870488	-0.849257	-0.840764	-0.828025	-0.819533	-0.81104	-0.794055	-0.785563	-0.772824	-0.760085	-0.751592
95day	x-axis	12.0603	15.0754	17.0854	21.1055	22.1106	24.1206	26.1307	28.1407	32.1608	34.1709	36.1809	39.196	42.2111	46.2312	51.2563	54.2714	59.2965	63.3166	66.3317	72.3618	75.3769	80.402	84.4221	87.4372	91.4573	96.4824	99.4975	104.523	107.538	109.548	111.558	113.568	115.578	117.588	119.598	120.603	123.618	125.628	126.633	128.643	130.653	131.658	132.663	133.668	134.673	137.688	138.693	140.704
	y-axis	-1.20594	-1.21868	-1.22718	-1.23567	-1.23992	-1.24841	-1.2569	-1.26539	-1.27389	-1.28238	-1.28662	-1.28662	-1.29087	-1.29087	-1.29512	-1.29512	-1.29512	-1.29512	-1.29087	-1.28238	-1.27389	-1.26539	-1.2569	-1.24841	-1.23567	-1.22293	-1.21019	-1.19321	-1.18471	-1.17197	-1.15499	-1.1465	-1.13376	-1.12102	-1.10828	-1.0913	-1.07431	-1.06157	-1.04883	-1.0276	-1.01911	-1.00637	-0.993631	-0.980892	-0.972399	-0.955414	-0.946921	-0.929936
150day	x-axis	12.0603	14.0704	17.0854	19.0955	21.1055	23.1156	26.1307	30.1508	34.1709	36.1809	39.196	42.2111	44.2211	48.2412	53.2663	56.2814	59.2965	62.3116	65.3266	69.3467	71.3568	73.3668	76.3819	78.392	81.407	83.4171	85.4271	89.4472	92.4623	95.4774	97.4874	100.503	101.508	104.523	107.538	108.543	112.563	113.568	116.583	118.593	119.598	122.613	124.623	126.633	128.643	130.653	132.663	135.678
	y-axis	-1.5414	-1.54565	-1.54989	-1.55414	-1.56263	-1.56688	-1.57113	-1.57537	-1.57962	-1.58386	-1.58386	-1.58386	-1.57962	-1.57537	-1.57113	-1.56688	-1.56263	-1.55839	-1.55414	-1.5414	-1.53715	-1.52866	-1.51592	-1.51168	-1.50318	-1.49045	-1.48195	-1.46921	-1.45648	-1.43949	-1.42675	-1.40977	-1.40127	-1.38854	-1.37155	-1.35881	-1.34183	-1.32484	-1.29936	-1.28662	-1.26539	-1.24416	-1.22293	-1.2017	-1.18471	-1.16348	-1.1465	-1.12102
349day	x-axis	11.0553	13.0653	17.0854	20.1005	23.1156	26.1307	29.1457	31.1558	33.1658	35.1759	37.1859	39.196	42.2111	44.2211	47.2362	49.2462	52.2613	54.2714	58.2915	59.2965	62.3116	63.3166	65.3266	67.3367	70.3518	73.3668	74.3719	76.3819	77.3869	79.397	80.402	82.4121	83.4171	85.4271	86.4322	88.4422	89.4472	91.4573	93.4673	95.4774	96.4824	97.4874	99.4975	100.503	102.513	104.523	105.528	107.538
	y-axis	-1.92781	-1.93206	-1.93631	-1.94055	-1.9448	-1.94904	-1.95329	-1.95754	-1.96178	-1.96603	-1.97028	-1.97028	-1.96603	-1.96603	-1.96603	-1.96178	-1.96178	-1.95754	-1.95329	-1.94904	-1.9448	-1.93631	-1.92781	-1.91932	-1.90658	-1.89384	-1.88535	-1.87686	-1.86837	-1.85987	-1.84713	-1.83439	-1.8259	-1.81741	-1.80892	-1.80042	-1.78344	-1.7707	-1.74947	-1.73673	-1.71975	-1.70701	-1.69002	-1.67728	-1.66454	-1.64331	-1.62633	-1.61359
[truncated: 176 more columns]
