# Supplementary material for: A time function-based prediction model of mining subsidence: application to the Barapukuria coal mine, Bangla
Source: Sci Rep. 2022 Nov 1;12:18433. doi: 10.1038/s41598-022-23303-9 (PMC9626622; doi:10.1038/s41598-022-23303-9)
Supplement: Supplementary file 2 — Supplementary Information 2. [file 41598_2022_23303_MOESM2_ESM.zip › Fig. 7 program code.txt]

clear,clc;
clear all
for j=1:1
T=input('enter a number: '); % T=24,56,75,83,95,150,349
Tz=118;
D3=349;
v=D3/Tz;
Tj=0.118;
tau=33;
c=0.026;
%Td;
r=230;%H=414，tanβ=2.4，r=H/tanβ
n=sqrt(pi)/r;
%s3=20;
%s4=20;
cym=0.55;
w0=3.55;
if T<=Tz 
   NUM=fix(T/Tj)+1;
else
    NUM=fix(D3/(Tj*v))+1;
end
Ln_1=[];
for i=1:NUM
    a=0.349*i;
    Ln_1(i)=a;
end
L_n2=[];
for i=1:NUM
    b=0.349*i-0.349;
    Ln_2(1,i)=b;
end
for i=1:NUM
    for x=-600:200
        Wx(i,x+601)=cym*(((w0/2)*(erf(n*(x-(Ln_1(i))))+1))-((w0/2)*(erf(n*(x-(Ln_2(i))))+1)));
        X(x+601)=x; 
    end
end
if T<=tau 
    for i=1:NUM
        PT(i)=0.5.*((exp(-c.*(tau-(T-(i-1)*Tj))))-((tau-(T-(i-1)*Tj))./tau).*exp(-c*tau));
    end
else
    for i=1:NUM
        if T-(i-1)*Tj>=tau
            PT(i)=1-0.5*exp(c*(tau-(T-(i-1)*Tj)));
        else
            PT(i)=0.5.*((exp(-c.*(tau-(T-(i-1)*Tj))))-((tau-(T-(i-1)*Tj))./tau).*exp(-c*tau));
        end
    end
end
for i=1:NUM
   wz(i,:)=PT(i).*Wx(i,:);
end
wzz1=sum(wz);
h(j)=plot(X,wzz1);
hold on;
grid on;
end
