# Supplementary material for: A time function-based prediction model of mining subsidence: application to the Barapukuria coal mine, Bangla
Source: Sci Rep. 2022 Nov 1;12:18433. doi: 10.1038/s41598-022-23303-9 (PMC9626622; doi:10.1038/s41598-022-23303-9)
Supplement: Supplementary file 2 — Supplementary Information 2. [file 41598_2022_23303_MOESM2_ESM.zip › Fig. 7 Prediction data.xlsx]

## Sheet: Sheet1
24day	x-axis	0	1	2	3	4	5	6	7	8	9	10	11	12	13	14	15	16	17	18	19	20	21	22	23	24	25	26	27	28	29	30	31	32	33	34	35	36	37	38	39	40	41	42	43	44	45	46	47
	y-axis	-0.0157143	-0.0160357	-0.0163618	-0.0166926	-0.0170282	-0.0173685	-0.0177136	-0.0180635	-0.0184182	-0.0187778	-0.0191421	-0.0195113	-0.0198853	-0.0202642	-0.0206479	-0.0210365	-0.02143	-0.0218283	-0.0222315	-0.0226395	-0.0230524	-0.0234701	-0.0238927	-0.0243201	-0.0247523	-0.0251893	-0.0256311	-0.0260776	-0.0265289	-0.0269849	-0.0274456	-0.027911	-0.0283811	-0.0288557	-0.0293349	-0.0298187	-0.030307	-0.0307997	-0.0312969	-0.0317985	-0.0323044	-0.0328146	-0.033329	-0.0338476	-0.0343704	-0.0348972	-0.0354281	-0.0359629
56day	x-axis	0	1	2	3	4	5	6	7	8	9	10	11	12	13	14	15	16	17	18	19	20	21	22	23	24	25	26	27	28	29	30	31	32	33	34	35	36	37	38	39	40	41	42	43	44	45	46	47
	y-axis	-0.160235	-0.162911	-0.165614	-0.168342	-0.171096	-0.173875	-0.17668	-0.17951	-0.182365	-0.185245	-0.188149	-0.191077	-0.194029	-0.197005	-0.200004	-0.203026	-0.20607	-0.209137	-0.212226	-0.215336	-0.218468	-0.22162	-0.224793	-0.227985	-0.231197	-0.234429	-0.237678	-0.240946	-0.244232	-0.247535	-0.250854	-0.254189	-0.25754	-0.260906	-0.264287	-0.267681	-0.271089	-0.274509	-0.277942	-0.281386	-0.284841	-0.288306	-0.29178	-0.295263	-0.298755	-0.302254	-0.30576	-0.309272
75day	x-axis	0	1	2	3	4	5	6	7	8	9	10	11	12	13	14	15	16	17	18	19	20	21	22	23	24	25	26	27	28	29	30	31	32	33	34	35	36	37	38	39	40	41	42	43	44	45	46	47
	y-axis	-0.405172	-0.409527	-0.413893	-0.418271	-0.422659	-0.427058	-0.431466	-0.435882	-0.440307	-0.44474	-0.449179	-0.453625	-0.458076	-0.462532	-0.466992	-0.471455	-0.475921	-0.480389	-0.484859	-0.489328	-0.493798	-0.498267	-0.502733	-0.507198	-0.511659	-0.516116	-0.520568	-0.525014	-0.529454	-0.533887	-0.538312	-0.542727	-0.547133	-0.551529	-0.555913	-0.560286	-0.564645	-0.56899	-0.573321	-0.577636	-0.581935	-0.586216	-0.590479	-0.594724	-0.598949	-0.603153	-0.607335	-0.611495
83day	x-axis	0	1	2	3	4	5	6	7	8	9	10	11	12	13	14	15	16	17	18	19	20	21	22	23	24	25	26	27	28	29	30	31	32	33	34	35	36	37	38	39	40	41	42	43	44	45	46	47
	y-axis	-0.696796	-0.70315	-0.709508	-0.715867	-0.722226	-0.728585	-0.734943	-0.741299	-0.747652	-0.754	-0.760343	-0.76668	-0.77301	-0.779332	-0.785644	-0.791946	-0.798236	-0.804514	-0.810779	-0.817029	-0.823263	-0.829481	-0.835681	-0.841862	-0.848023	-0.854163	-0.860282	-0.866376	-0.872447	-0.878492	-0.884511	-0.890502	-0.896464	-0.902397	-0.908298	-0.914168	-0.920004	-0.925806	-0.931572	-0.937302	-0.942995	-0.948648	-0.954262	-0.959834	-0.965365	-0.970852	-0.976295	-0.981692
95day	x-axis	0	1	2	3	4	5	6	7	8	9	10	11	12	13	14	15	16	17	18	19	20	21	22	23	24	25	26	27	28	29	30	31	32	33	34	35	36	37	38	39	40	41	42	43	44	45	46	47
	y-axis	-0.965267	-0.972126	-0.978968	-0.98579	-0.992591	-0.999371	-1.00613	-1.01286	-1.01957	-1.02626	-1.03292	-1.03955	-1.04615	-1.05272	-1.05926	-1.06577	-1.07225	-1.07869	-1.0851	-1.09147	-1.09781	-1.1041	-1.11036	-1.11658	-1.12276	-1.12889	-1.13498	-1.14103	-1.14703	-1.15299	-1.15889	-1.16475	-1.17056	-1.17632	-1.18203	-1.18769	-1.19329	-1.19884	-1.20433	-1.20976	-1.21514	-1.22046	-1.22572	-1.23092	-1.23606	-1.24113	-1.24614	-1.25109
150day	x-axis	0	1	2	3	4	5	6	7	8	9	10	11	12	13	14	15	16	17	18	19	20	21	22	23	24	25	26	27	28	29	30	31	32	33	34	35	36	37	38	39	40	41	42	43	44	45	46	47
	y-axis	-1.61441	-1.61754	-1.62061	-1.62364	-1.62661	-1.62953	-1.63239	-1.6352	-1.63796	-1.64066	-1.64331	-1.6459	-1.64844	-1.65092	-1.65335	-1.65572	-1.65803	-1.66029	-1.66249	-1.66464	-1.66673	-1.66876	-1.67073	-1.67265	-1.67451	-1.67631	-1.67805	-1.67973	-1.68136	-1.68292	-1.68443	-1.68587	-1.68726	-1.68858	-1.68985	-1.69105	-1.69219	-1.69328	-1.6943	-1.69525	-1.69615	-1.69698	-1.69775	-1.69846	-1.69911	-1.69969	-1.7002	-1.70066
349day	x-axis	0	1	2	3	4	5	6	7	8	9	10	11	12	13	14	15	16	17	18	19	20	21	22	23	24	25	26	27	28	29	30	31	32	33	34	35	36	37	38	39	40	41	42	43	44	45	46	47
	y-axis	-1.98379	-1.98538	-1.9869	-1.98837	-1.98976	-1.9911	-1.99237	-1.99357	-1.99472	-1.9958	-1.99682	-1.99777	-1.99866	-1.99949	-2.00025	-2.00095	-2.00159	-2.00217	-2.00268	-2.00313	-2.00352	-2.00384	-2.00411	-2.0043	-2.00444	-2.00452	-2.00453	-2.00447	-2.00436	-2.00418	-2.00394	-2.00364	-2.00327	-2.00285	-2.00236	-2.0018	-2.00118	-2.0005	-1.99976	-1.99896	-1.99809	-1.99715	-1.99616	-1.9951	-1.99398	-1.99279	-1.99154	-1.99023
[truncated: 753 more columns]
