# Supplementary material for: A time function-based prediction model of mining subsidence: application to the Barapukuria coal mine, Bangla
Source: Sci Rep. 2022 Nov 1;12:18433. doi: 10.1038/s41598-022-23303-9 (PMC9626622; doi:10.1038/s41598-022-23303-9)
Supplement: Supplementary file 2 — Supplementary Information 2. [file 41598_2022_23303_MOESM2_ESM.zip › Fig. 8 (a) monitoring data t=24.xlsx]

## Sheet: Sheet1
the red line	x-axis	-600	-186.559	-175.435	-170.8	-168.019	-165.238	-162.457	-159.676	-155.556	-151.127	-143.917	-128.673	-121.36	-104.983	-93.8586	-80.8806	-74.3917	-68.8297	-64.1947	-58.6327	-52.2467	-44.8307	-37.4147	-29.9987	-22.5827	-15.2697	-1.57075	5.94824	13.4672	20.7802	27.8872	34.6852	54	78	96.0731	100	102.974	109.978	116.879	123.986	131.299	138.509	145.513	152.62	159.727	166.834	174.044	181.46
	y-axis	0	0	-0.00402414	-0.00402414	-0.00402414	-0.00804829	-0.0120724	-0.0160966	-0.0219092	-0.0254863	-0.0321932	-0.0447127	-0.0487369	-0.056338	-0.056338	-0.056338	-0.056338	-0.056338	-0.056338	-0.056338	-0.0545495	-0.0576794	-0.0576794	-0.0581265	-0.0608093	-0.0643863	-0.070199	-0.0715404	-0.073776	-0.0764588	-0.0782473	-0.0822714	-0.089	-0.095	-0.0962622	-0.095	-0.0889783	-0.0854013	-0.0867427	-0.0822714	-0.0831657	-0.084507	-0.0822714	-0.0782473	-0.0769059	-0.073776	-0.0693047	-0.0670691
the blue line	x-axis	-600	-590	-580	-570	-560	-550	-540	-530	-520	-510	-500	-490	-480	-470	-460	-450	-440	-430	-420	-410	-400	-390	-380	-370	-360	-350	-340	-330	-320	-310	-300	-290	-280	-270	-260	-250	-240	-230	-220	-210	-200	-190	-180	-170	-160	-150	-140	-130
	y-axis	-1.72616e-11	-3.54267e-11	-7.18585e-11	-1.44054e-10	-2.85415e-10	-5.58894e-10	-1.08165e-09	-2.06894e-09	-3.91124e-09	-7.30786e-09	-1.3495e-08	-2.46302e-08	-4.44296e-08	-7.92117e-08	-1.39579e-07	-2.4309e-07	-4.18436e-07	-7.11885e-07	-1.19704e-06	-1.98944e-06	-3.26794e-06	-5.30567e-06	-8.51398e-06	-1.35037e-05	-2.11689e-05	-3.28002e-05	-5.02327e-05	-7.60378e-05	-0.000113765	-0.000168238	-0.00024591	-0.00035528	-0.00050735	-0.000716124	-0.000999114	-0.00137781	-0.00187808	-0.00253041	-0.00336992	-0.00443614	-0.0057723	-0.00742423	-0.00943879	-0.0118616	-0.0147346	-0.0180926	-0.02196	-0.0263474
[truncated: 33 more columns]
