# Supplementary material for: A time function-based prediction model of mining subsidence: application to the Barapukuria coal mine, Bangla
Source: Sci Rep. 2022 Nov 1;12:18433. doi: 10.1038/s41598-022-23303-9 (PMC9626622; doi:10.1038/s41598-022-23303-9)
Supplement: Supplementary file 2 — Supplementary Information 2. [file 41598_2022_23303_MOESM2_ESM.zip › Fig. 8 (b) monitoring data t=56.xlsx]

## Sheet: Sheet1
the red line	x-axis	-600	-238.191	-214.07	-213.065	-191.96	-187.94	-176.884	-171.859	-166.834	-162.814	-158.794	-154.774	-148.744	-143.719	-140.704	-137.688	-135.678	-133.668	-128.643	-124.623	-120.603	-112.563	-108.543	-105.528	-98.4925	-91.4573	-88.4422	-85.4271	-82.4121	-76.3819	-74.3719	-68.3417	-64.3216	-61.3065	-57.2864	-52.2613	-48.2412	-44.2211	-38.191	-36.1809	-32.1608	-27.1357	-22.1106	-17.0854	-13.0653	-10.0503	-4.0201	0
	y-axis	0	0	-0.00424628	-0.00424628	-0.00849257	-0.00849257	-0.0127389	-0.0127389	-0.0127389	-0.0127389	-0.0169851	-0.0254777	-0.0339703	-0.0339703	-0.0382166	-0.0382166	-0.0382166	-0.0467091	-0.0509554	-0.0552017	-0.0552017	-0.0552017	-0.059448	-0.059448	-0.0636943	-0.0636943	-0.0636943	-0.0636943	-0.0679406	-0.0679406	-0.0679406	-0.0721868	-0.0764331	-0.0806794	-0.089172	-0.0976645	-0.106157	-0.11465	-0.127389	-0.131635	-0.140127	-0.14862	-0.157113	-0.165605	-0.174098	-0.178344	-0.191083	-0.199575
the blue line	x-axis	-600	-590	-580	-570	-560	-550	-540	-530	-520	-510	-500	-490	-480	-470	-460	-450	-440	-430	-420	-410	-400	-390	-380	-370	-360	-350	-340	-330	-320	-310	-300	-290	-280	-270	-260	-250	-240	-230	-220	-210	-200	-190	-180	-170	-160	-150	-140	-130
	y-axis	-4.44083e-11	-9.14034e-11	-1.8595e-10	-3.73913e-10	-7.43167e-10	-1.45998e-09	-2.83501e-09	-5.44144e-09	-1.03235e-08	-1.93596e-08	-3.58861e-08	-6.57536e-08	-1.19091e-07	-2.13213e-07	-3.7733e-07	-6.60098e-07	-1.14151e-06	-1.95137e-06	-3.29754e-06	-5.50859e-06	-9.09689e-06	-1.48509e-05	-2.39678e-05	-3.82403e-05	-6.0317e-05	-9.40568e-05	-0.000145004	-0.00022101	-0.000333041	-0.000496183	-0.000730893	-0.00106449	-0.00153289	-0.0021826	-0.00307283	-0.00427775	-0.0058886	-0.00801568	-0.0107897	-0.0143627	-0.0189071	-0.0246146	-0.0316921	-0.0403565	-0.0508267	-0.0633144	-0.0780117	-0.0950777
[truncated: 36 more columns]
