# Supplementary material for: A time function-based prediction model of mining subsidence: application to the Barapukuria coal mine, Bangla
Source: Sci Rep. 2022 Nov 1;12:18433. doi: 10.1038/s41598-022-23303-9 (PMC9626622; doi:10.1038/s41598-022-23303-9)
Supplement: Supplementary file 2 — Supplementary Information 2. [file 41598_2022_23303_MOESM2_ESM.zip › Fig. 8 (c) monitoring data t=75.xlsx]

## Sheet: Sheet1
the red line	x-axis	-600	-263.317	-238.191	-233.166	-228.141	-215.075	-211.055	-202.01	-193.97	-186.935	-172.864	-167.839	-164.824	-160.804	-156.784	-152.764	-149.749	-145.729	-139.698	-134.673	-129.648	-124.623	-120.603	-111.558	-105.528	-100.503	-93.4673	-88.4422	-85.4271	-82.4121	-78.392	-76.3819	-73.3668	-70.3518	-66.3317	-63.3166	-60.3015	-55.2764	-52.2613	-49.2462	-46.2312	-42.2111	-39.196	-37.1859	-32.1608	-30.1508	-28.1407	-25.1256
	y-axis	0	0	-0.00849257	-0.00849257	-0.0127389	-0.0127389	-0.0127389	-0.0127389	-0.0169851	-0.0169851	-0.0212314	-0.0212314	-0.0212314	-0.0254777	-0.029724	-0.0382166	-0.0424628	-0.0509554	-0.0552017	-0.059448	-0.059448	-0.059448	-0.0636943	-0.0679406	-0.0679406	-0.0679406	-0.0721868	-0.0721868	-0.0764331	-0.0806794	-0.089172	-0.0934183	-0.101911	-0.110403	-0.123142	-0.131635	-0.140127	-0.14862	-0.157113	-0.165605	-0.174098	-0.186837	-0.199575	-0.208068	-0.225053	-0.242038	-0.254777	-0.271762
the blue line	x-axis	-600	-590	-580	-570	-560	-550	-540	-530	-520	-510	-500	-490	-480	-470	-460	-450	-440	-430	-420	-410	-400	-390	-380	-370	-360	-350	-340	-330	-320	-310	-300	-290	-280	-270	-260	-250	-240	-230	-220	-210	-200	-190	-180	-170	-160	-150	-140	-130
	y-axis	-5.22003e-11	-1.0749e-10	-2.18781e-10	-4.40147e-10	-8.75257e-10	-1.72039e-09	-3.34252e-09	-6.41922e-09	-1.21858e-08	-2.28662e-08	-4.24135e-08	-7.77663e-08	-1.40948e-07	-2.52529e-07	-4.47252e-07	-7.83049e-07	-1.35527e-06	-2.31882e-06	-3.92211e-06	-6.55829e-06	-1.08414e-05	-1.77178e-05	-2.86267e-05	-4.57275e-05	-7.22165e-05	-0.00011276	-0.000174079	-0.000265713	-0.000401023	-0.000598443	-0.000883049	-0.00128845	-0.001859	-0.00265238	-0.0037424	-0.00522197	-0.00720615	-0.00983498	-0.0132758	-0.0177247	-0.0234073	-0.0305769	-0.0395118	-0.0505093	-0.0638776	-0.0799252	-0.0989463	-0.121206
[truncated: 67 more columns]
