# Supplementary material for: A time function-based prediction model of mining subsidence: application to the Barapukuria coal mine, Bangla
Source: Sci Rep. 2022 Nov 1;12:18433. doi: 10.1038/s41598-022-23303-9 (PMC9626622; doi:10.1038/s41598-022-23303-9)
Supplement: Supplementary file 2 — Supplementary Information 2. [file 41598_2022_23303_MOESM2_ESM.zip › Fig. 8 (d) monitoring data t=83.xlsx]

## Sheet: Sheet1
the red line	x-axis	-600	-237.186	-232.161	-227.136	-221.106	-214.07	-210.05	-205.025	-197.99	-187.94	-184.925	-180.905	-173.869	-166.834	-162.814	-156.784	-153.769	-149.749	-145.729	-141.709	-136.683	-134.673	-127.638	-122.613	-118.593	-110.553	-105.528	-96.4824	-92.4623	-86.4322	-81.407	-77.3869	-72.3618	-68.3417	-65.3266	-60.3015	-57.2864	-53.2663	-49.2462	-46.2312	-43.2161	-39.196	-37.1859	-36.1809	-35.1759	-32.1608	-31.1558	-28.1407
	y-axis	0	0	-0.00424628	-0.00424628	-0.0127389	-0.0127389	-0.0212314	-0.0212314	-0.0254777	-0.0254777	-0.0254777	-0.029724	-0.029724	-0.0339703	-0.0339703	-0.0382166	-0.0467091	-0.0509554	-0.0552017	-0.0552017	-0.059448	-0.059448	-0.0679406	-0.0679406	-0.0721868	-0.0764331	-0.0764331	-0.0806794	-0.0849257	-0.0934183	-0.101911	-0.11465	-0.123142	-0.127389	-0.140127	-0.14862	-0.161359	-0.174098	-0.186837	-0.195329	-0.208068	-0.220807	-0.229299	-0.237792	-0.246285	-0.259023	-0.267516	-0.280255
the blue line	x-axis	-600	-590	-580	-570	-560	-550	-540	-530	-520	-510	-500	-490	-480	-470	-460	-450	-440	-430	-420	-410	-400	-390	-380	-370	-360	-350	-340	-330	-320	-310	-300	-290	-280	-270	-260	-250	-240	-230	-220	-210	-200	-190	-180	-170	-160	-150	-140	-130
	y-axis	-5.45132e-11	-1.12265e-10	-2.28526e-10	-4.59805e-10	-9.14459e-10	-1.79767e-09	-3.49312e-09	-6.70934e-09	-1.27383e-08	-2.39065e-08	-4.43498e-08	-8.13294e-08	-1.4743e-07	-2.64188e-07	-4.67985e-07	-8.19501e-07	-1.41864e-06	-2.42773e-06	-4.10721e-06	-6.86934e-06	-1.13582e-05	-1.8567e-05	-3.00066e-05	-4.79449e-05	-7.57402e-05	-0.000118298	-0.000182686	-0.000278946	-0.000421145	-0.000628709	-0.000928081	-0.00135473	-0.00195552	-0.00279144	-0.00394063	-0.00550159	-0.00759648	-0.0103742	-0.0140131	-0.0187226	-0.0247443	-0.0323503	-0.0418409	-0.0535384	-0.0677793	-0.0849027	-0.105237	-0.129082
[truncated: 87 more columns]
