# Supplementary material for: A time function-based prediction model of mining subsidence: application to the Barapukuria coal mine, Bangla
Source: Sci Rep. 2022 Nov 1;12:18433. doi: 10.1038/s41598-022-23303-9 (PMC9626622; doi:10.1038/s41598-022-23303-9)
Supplement: Supplementary file 2 — Supplementary Information 2. [file 41598_2022_23303_MOESM2_ESM.zip › Fig. 8 (e) monitoring data t=95.xlsx]

## Sheet: Sheet1
the red line	x-axis	-600	-263.317	-240.201	-236.181	-232.161	-228.141	-225.126	-218.09	-214.07	-210.05	-201.005	-195.98	-190.955	-185.93	-181.91	-173.869	-168.844	-162.814	-156.784	-150.754	-143.719	-136.683	-128.643	-122.613	-113.568	-106.533	-99.4975	-94.4724	-85.4271	-81.407	-73.3668	-66.3317	-61.3065	-58.2915	-52.2613	-47.2362	-44.2211	-40.201	-38.191	-36.1809	-31.1558	-29.1457	-24.1206	-21.1055	-20.1005	-17.0854	-12.0603	-8.0402
	y-axis	0	0	0	-0.00849257	-0.00849257	-0.0127389	-0.0127389	-0.0127389	-0.0169851	-0.0169851	-0.0212314	-0.0212314	-0.029724	-0.029724	-0.0339703	-0.029724	-0.0254777	-0.0254777	-0.029724	-0.0382166	-0.0467091	-0.059448	-0.0679406	-0.0721868	-0.0806794	-0.0934183	-0.110403	-0.118896	-0.131635	-0.135881	-0.140127	-0.144374	-0.152866	-0.169851	-0.186837	-0.203822	-0.225053	-0.246285	-0.254777	-0.280255	-0.318471	-0.335456	-0.360934	-0.382166	-0.394904	-0.416136	-0.441614	-0.458599
the blue line	x-axis	-600	-590	-580	-570	-560	-550	-540	-530	-520	-510	-500	-490	-480	-470	-460	-450	-440	-430	-420	-410	-400	-390	-380	-370	-360	-350	-340	-330	-320	-310	-300	-290	-280	-270	-260	-250	-240	-230	-220	-210	-200	-190	-180	-170	-160	-150	-140	-130
	y-axis	-5.71729e-11	-1.17756e-10	-2.39731e-10	-4.82409e-10	-9.59535e-10	-1.88653e-09	-3.66628e-09	-7.04294e-09	-1.33736e-08	-2.51026e-08	-4.65762e-08	-8.54262e-08	-1.54883e-07	-2.77593e-07	-4.91823e-07	-8.61412e-07	-1.49149e-06	-2.55295e-06	-4.32002e-06	-7.22693e-06	-1.19524e-05	-1.95433e-05	-3.1593e-05	-5.04938e-05	-7.97905e-05	-0.000124663	-0.00019258	-0.000294155	-0.00044427	-0.00066349	-0.000979829	-0.00143089	-0.00206643	-0.00295122	-0.00416838	-0.00582284	-0.0080449	-0.0109937	-0.0148601	-0.019869	-0.0262803	-0.0343879	-0.0445174	-0.0570201	-0.072265	-0.0906277	-0.112476	-0.138151
[truncated: 74 more columns]
