# Supplementary material for: A time function-based prediction model of mining subsidence: application to the Barapukuria coal mine, Bangla
Source: Sci Rep. 2022 Nov 1;12:18433. doi: 10.1038/s41598-022-23303-9 (PMC9626622; doi:10.1038/s41598-022-23303-9)
Supplement: Supplementary file 2 — Supplementary Information 2. [file 41598_2022_23303_MOESM2_ESM.zip › Fig. 8 (f) monitoring data t=150.xlsx]

## Sheet: Sheet1
the red line	x-axis	-600	-338.693	-314.573	-303.518	-290.452	-286.432	-280.402	-272.362	-263.317	-255.276	-249.246	-237.186	-231.156	-221.106	-212.06	-209.045	-204.02	-194.975	-189.95	-184.925	-180.905	-175.879	-166.834	-160.804	-156.784	-149.749	-143.719	-137.688	-130.653	-126.633	-115.578	-112.563	-108.543	-105.528	-102.513	-97.4874	-91.4573	-86.4322	-81.407	-75.3769	-68.3417	-61.3065	-55.2764	-51.2563	-44.2211	-41.206	-37.1859	-35.1759
	y-axis	0	0	-0.00424628	-0.0127389	-0.0169851	-0.0127389	-0.0169851	-0.0169851	-0.0212314	-0.0212314	-0.0212314	-0.0212314	-0.0212314	-0.029724	-0.029724	-0.029724	-0.0339703	-0.0339703	-0.0339703	-0.0339703	-0.0339703	-0.0339703	-0.0339703	-0.0339703	-0.0382166	-0.0467091	-0.0552017	-0.0552017	-0.0636943	-0.0636943	-0.0721868	-0.0806794	-0.0934183	-0.106157	-0.11465	-0.127389	-0.144374	-0.161359	-0.18259	-0.203822	-0.225053	-0.242038	-0.26327	-0.276008	-0.292994	-0.305732	-0.322718	-0.339703
the blue line	x-axis	-600	-590	-580	-570	-560	-550	-540	-530	-520	-510	-500	-490	-480	-470	-460	-450	-440	-430	-420	-410	-400	-390	-380	-370	-360	-350	-340	-330	-320	-310	-300	-290	-280	-270	-260	-250	-240	-230	-220	-210	-200	-190	-180	-170	-160	-150	-140	-130
	y-axis	-6.26957e-11	-1.29158e-10	-2.62999e-10	-5.29347e-10	-1.05314e-09	-2.07104e-09	-4.02586e-09	-7.73564e-09	-1.46929e-08	-2.75864e-08	-5.11993e-08	-9.39333e-08	-1.70359e-07	-3.05429e-07	-5.41322e-07	-9.48438e-07	-1.64277e-06	-2.81296e-06	-4.76189e-06	-7.96946e-06	-1.31862e-05	-2.15705e-05	-3.48867e-05	-5.57862e-05	-8.82002e-05	-0.000137879	-0.00021312	-0.000325731	-0.000492282	-0.0007357	-0.00108726	-0.00158901	-0.00229665	-0.00328288	-0.00464113	-0.00648962	-0.00897557	-0.0122793	-0.0166178	-0.0222478	-0.0294675	-0.0386158	-0.0500708	-0.0642441	-0.0815726	-0.102507	-0.127498	-0.156977
[truncated: 84 more columns]
