# Supplementary material for: A time function-based prediction model of mining subsidence: application to the Barapukuria coal mine, Bangla
Source: Sci Rep. 2022 Nov 1;12:18433. doi: 10.1038/s41598-022-23303-9 (PMC9626622; doi:10.1038/s41598-022-23303-9)
Supplement: Supplementary file 2 — Supplementary Information 2. [file 41598_2022_23303_MOESM2_ESM.zip › Fig. 8 (g) monitoring data t=349.xlsx]

## Sheet: Sheet1
the red line	x-axis	-587.94	-584.925	-578.894	-573.869	-566.834	-562.814	-559.799	-549.749	-542.714	-538.693	-533.668	-528.643	-512.563	-488.442	-484.422	-480.402	-467.337	-460.302	-451.256	-436.181	-432.161	-427.136	-415.075	-410.05	-407.035	-397.99	-386.935	-381.91	-374.874	-370.854	-361.809	-358.794	-350.754	-342.714	-337.688	-335.678	-331.658	-325.628	-319.598	-313.568	-311.558	-302.513	-294.472	-289.447	-286.432	-283.417	-280.402	-277.387
	y-axis	0	-0.00424628	-0.00424628	-0.00424628	-0.00424628	-0.00424628	-0.00424628	-0.00424628	-0.00849257	-0.00849257	-0.00849257	-0.00849257	-0.00424628	-0.00849257	-0.00849257	-0.0127389	-0.0127389	-0.00849257	-0.0127389	-0.0127389	-0.0127389	-0.0127389	-0.0169851	-0.0169851	-0.0169851	-0.0169851	-0.0169851	-0.0169851	-0.0169851	-0.0169851	-0.0169851	-0.0169851	-0.0169851	-0.0169851	-0.0169851	-0.0169851	-0.0169851	-0.0169851	-0.0169851	-0.0212314	-0.0212314	-0.0212314	-0.0254777	-0.0254777	-0.029724	-0.029724	-0.029724	-0.0339703
the blue line	x-axis	-600	-590	-580	-570	-560	-550	-540	-530	-520	-510	-500	-490	-480	-470	-460	-450	-440	-430	-420	-410	-400	-390	-380	-370	-360	-350	-340	-330	-320	-310	-300	-290	-280	-270	-260	-250	-240	-230	-220	-210	-200	-190	-180	-170	-160	-150	-140	-130
	y-axis	-6.44268e-11	-1.32731e-10	-2.70292e-10	-5.44059e-10	-1.08247e-09	-2.12888e-09	-4.13856e-09	-7.95276e-09	-1.51064e-08	-2.83649e-08	-5.26483e-08	-9.65997e-08	-1.7521e-07	-3.14153e-07	-5.56836e-07	-9.75715e-07	-1.69018e-06	-2.89446e-06	-4.90039e-06	-8.20219e-06	-1.35729e-05	-2.22059e-05	-3.59191e-05	-5.7445e-05	-9.08361e-05	-0.000142022	-0.000219559	-0.000335628	-0.00050733	-0.000758333	-0.00112093	-0.00163857	-0.00236881	-0.00338683	-0.0047893	-0.00669861	-0.00926726	-0.0126822	-0.0171687	-0.0229934	-0.0304663	-0.0399408	-0.0518112	-0.0665079	-0.0844894	-0.10623	-0.132206	-0.162876
[truncated: 176 more columns]
