# Supplementary material for: A time function-based prediction model of mining subsidence: application to the Barapukuria coal mine, Bangla
Source: Sci Rep. 2022 Nov 1;12:18433. doi: 10.1038/s41598-022-23303-9 (PMC9626622; doi:10.1038/s41598-022-23303-9)
Supplement: Supplementary file 2 — Supplementary Information 2. [file 41598_2022_23303_MOESM2_ESM.zip › Fig. 8 (g) program code.txt]

clear,clc;
clear all
T=input('enter a number: '); %% T=349
D3=349;
v=D3/Tz;
all_ele=500;L_ele=D3/all_ele;     
Tj=L_ele/v;      
r=230;
tau=33;
c=0.026;
w0=3.55;%   mm
if T<=Tz        
   NUM=fix(T/Tj)+1;
else
    NUM=fix(D3/(Tj*v))+1;
end
if T<=tau 
    for i=1:NUM
        k(i)=0.5.*((exp(-c.*(tau-(T-(i-1)*Tj))))-((tau-(T-(i-1)*Tj))./tau).*exp(-c*tau));
    end
else
    for i=1:NUM
        if T-(i-1)*Tj>=tau
           k(i)=1-0.5*exp(c*(tau-(T-(i-1)*Tj)));
        else
            k(i)=0.5.*((exp(-c.*(tau-(T-(i-1)*Tj))))-((tau-(T-(i-1)*Tj))./tau).*exp(-c*tau));
        end
    end
end
for i=1:NUM
      a=L_ele*i;b=L_ele*i-L_ele;
   for x1=-600:10:600               
     for y1=-350:10:350                
        f=@(x,y)(1/r^2)*exp(-pi*((x-x1).^2+(y-y1).^2)/r^2);
        d(y1+351,x1+601,i)=dblquad(f,a,b,-75,75).*w0 *k(i);
         %X(x1+801)=x1; 
         %Y(y1+901)=y1; 
     end
  end
end
x1=-600:10:600 ;y1=-350:10:350 ;
W=sum(d,3);
W(find(all(W==0,2)),:)=[];   
W(:,find(all(W==0,1)))=[];  
%X(:,find(all(X==0,1)))=[];   
%Y(:,find(all(Y==0,1)))=[]; 
[m,n]=meshgrid(x1,y1);
xlabel('垂直开挖方向，单位 cm')
ylabel('开挖方向，单位 cm');
zlabel('沉降量 单位：cm');
surfc(m,n,W);
