# Supplementary material for: A time function-based prediction model of mining subsidence: application to the Barapukuria coal mine, Bangla
Source: Sci Rep. 2022 Nov 1;12:18433. doi: 10.1038/s41598-022-23303-9 (PMC9626622; doi:10.1038/s41598-022-23303-9)
Supplement: Supplementary file 2 — Supplementary Information 2. [file 41598_2022_23303_MOESM2_ESM.zip › Fig. 8 (h) monitoring data t=500.xlsx]

## Sheet: Sheet1
the blue line	x-axis	-1000	-990	-980	-970	-960	-950	-940	-930	-920	-910	-900	-890	-880	-870	-860	-850	-840	-830	-820	-810	-800	-790	-780	-770	-760	-750	-740	-730	-720	-710	-700	-690	-680	-670	-660	-650	-640	-630	-620	-610	-600	-590	-580	-570	-560	-550	-540	-530
	y-axis	-1.22092e-27	-4.02009e-27	-1.30818e-26	-4.20708e-26	-1.33716e-25	-4.20019e-25	-1.3039e-24	-4.00042e-24	-1.21299e-23	-3.63496e-23	-1.07655e-22	-3.15107e-22	-9.11542e-22	-2.60609e-21	-7.36374e-21	-2.05638e-20	-5.67554e-20	-1.54814e-19	-4.17362e-19	-1.11203e-18	-2.92837e-18	-7.62146e-18	-1.96046e-17	-4.98407e-17	-1.25233e-16	-3.11005e-16	-7.63356e-16	-1.85183e-15	-4.44009e-15	-1.05221e-14	-2.46451e-14	-5.70534e-14	-1.30544e-13	-2.9523e-13	-6.5992e-13	-1.45799e-12	-3.18384e-12	-6.87201e-12	-1.46608e-11	-3.09151e-11	-6.44363e-11	-1.32751e-10	-2.70332e-10	-5.4414e-10	-1.08263e-09	-2.12919e-09	-4.13918e-09	-7.95396e-09
[truncated: 153 more columns]
