# Supplementary material for: A time function-based prediction model of mining subsidence: application to the Barapukuria coal mine, Bangla
Source: Sci Rep. 2022 Nov 1;12:18433. doi: 10.1038/s41598-022-23303-9 (PMC9626622; doi:10.1038/s41598-022-23303-9)
Supplement: Supplementary file 2 — Supplementary Information 2. [file 41598_2022_23303_MOESM2_ESM.zip › Fig. 8 (j) monitoring data t=700.xlsx]

## Sheet: Sheet1
the blue line	x-axis	-1000	-990	-980	-970	-960	-950	-940	-930	-920	-910	-900	-890	-880	-870	-860	-850	-840	-830	-820	-810	-800	-790	-780	-770	-760	-750	-740	-730	-720	-710	-700	-690	-680	-670	-660	-650	-640	-630	-620	-610	-600	-590	-580	-570	-560	-550	-540	-530
	y-axis	-1.22093e-27	-4.02011e-27	-1.30818e-26	-4.20711e-26	-1.33716e-25	-4.20021e-25	-1.3039e-24	-4.00044e-24	-1.213e-23	-3.63498e-23	-1.07655e-22	-3.15109e-22	-9.11547e-22	-2.60611e-21	-7.36378e-21	-2.05639e-20	-5.67557e-20	-1.54815e-19	-4.17364e-19	-1.11204e-18	-2.92838e-18	-7.62151e-18	-1.96047e-17	-4.9841e-17	-1.25234e-16	-3.11007e-16	-7.6336e-16	-1.85184e-15	-4.44012e-15	-1.05221e-14	-2.46452e-14	-5.70537e-14	-1.30545e-13	-2.95231e-13	-6.59924e-13	-1.458e-12	-3.18385e-12	-6.87205e-12	-1.46608e-11	-3.09153e-11	-6.44366e-11	-1.32752e-10	-2.70333e-10	-5.44143e-10	-1.08264e-09	-2.12921e-09	-4.1392e-09	-7.954e-09
[truncated: 153 more columns]
